# Supplementary material for: Cell-Type-Specific Length and Cytosolic pH Response of Superficial Cells of Arabidopsis Root to Chronic Salinity
Source: Plants (Basel). 2022 Dec 15;11(24):3532. doi: 10.3390/plants11243532 (PMC9783886; doi:10.3390/plants11243532)
Supplement: Supplementary file 1 [file plants-11-03532-s001.zip]

Archive with 1 entries (1 files):
- plants-2072940-supplementary.pdf
